# Supplementary material for: Diversity and evolution of archaeal immune strategies
Source: Nucleic Acids Res. 2026 Mar 14;54(5):gkag225. doi: 10.1093/nar/gkag225 (PMC12988326; doi:10.1093/nar/gkag225)
Supplement: gkag225_Supplemental_Files [file gkag225_supplemental_files.zip]

Archive with 12 entries (12 files):
- Data S1.zip
- Martinez-Alvarez25.NAR.SupplementaryMaterial.Revised.Unmarked.docx
- ST1.zip
- ST10.zip
- ST2.zip
- ST3.zip
- ST4.zip
- ST5.zip
- ST6.zip
- ST7.zip
- ST8.zip
- ST9.zip
